# Supplementary material for: The Assessment of the Association of Proton Pump Inhibitor Usage with Chronic Kidney Disease Progression through a Process Mining Approach
Source: Biomedicines. 2024 Jun 19;12(6):1362. doi: 10.3390/biomedicines12061362 (PMC11201399; doi:10.3390/biomedicines12061362)
Supplement: Supplementary file 1 [file biomedicines-12-01362-s001.zip]

Archive with 1 entries (1 files):
- biomedicines-3029600-supplementary.pdf
